# Supplementary material for: Somatostatin Receptors in Human Meningiomas—Clinicopathological Aspects
Source: Cancers (Basel). 2021 Nov 15;13(22):5704. doi: 10.3390/cancers13225704 (PMC8616360; doi:10.3390/cancers13225704)
Supplement: Supplementary file 1 [file cancers-13-05704-s001.zip]

Archive with 3 entries (2 files):
- cancers-1470712-supplementary/
- cancers-1470712-supplementary/Supplementary File S1.ijm
- cancers-1470712-supplementary/Supplementary File S2.rmd.Rmd
