# Supplementary material for: Somatostatin Receptors in Human Meningiomas—Clinicopathological Aspects
Source: Cancers (Basel). 2021 Nov 15;13(22):5704. doi: 10.3390/cancers13225704 (PMC8616360; doi:10.3390/cancers13225704)
Supplement: Supplementary file 1 [file cancers-13-05704-s001.zip › cancers-1470712-supplementary/Supplementary File S1.ijm]

/*
 * This macro lets you pick a folder with .tif images and will:
 * 1. Subtract background
 * 2. Do color deconvolution
 * 3. Save the resulting DAB images as .tif
 * 4. Save an intensity histogram for each image as .csv
 */

#@ File (label = "Input directory", style = "directory") input
#@ File (label = "Output directory", style = "directory") output
#@ String (label = "File suffix", value = ".tif") suffix

processFolder(input);

// function to scan folders/subfolders/files to find files with correct suffix
function processFolder(input) {
	list = getFileList(input);
	list = Array.sort(list);
	for (i = 0; i < list.length; i++) {
		if(File.isDirectory(input + File.separator + list[i]))
			processFolder(input + File.separator + list[i]);
		if(endsWith(list[i], suffix))
			processFile(input, output, list[i]);
	}
}

// function to process each image
function processFile(input, output, file) {
	print("Processing: " + input + File.separator + file);
	print("Saving to: " + output);

	open(input + File.separator + file);
	nBins = 256;
	t = replace(file, ".tif", "");
	
	// Preprocess image
	run("Colour Deconvolution", "vectors=[H DAB]");
	selectWindow(file+"-(Colour_2)");
	
	// Save output
	saveAs("Tiff", output + File.separator + file+"-(Colour_2).tif");
	getHistogram(values, counts, nBins);
        d=File.open(output + File.separator + file+"_histogram.csv");
        print(d, "Intensity;Counts");
        for (k=0; k<nBins; k++) {
                print(d, k+";"+counts[k]);
        }
        File.close(d);
		
	// Close windows
	selectWindow(file+"-(Colour_3)");
	close();
	selectWindow(file+"-(Colour_1)");
	close();
	selectWindow("Colour Deconvolution");
	run("Close");
	close();
	selectWindow(file);
	close();
}
