# Supplementary material for: Somatostatin Receptors in Human Meningiomas—Clinicopathological Aspects
Source: Cancers (Basel). 2021 Nov 15;13(22):5704. doi: 10.3390/cancers13225704 (PMC8616360; doi:10.3390/cancers13225704)
Supplement: Supplementary file 1 [file cancers-13-05704-s001.zip › cancers-1470712-supplementary/Supplementary File S2.rmd.Rmd]

---
title: "Digital Scoring of SSTRs Staining"
author: "Anders H. Jarmund and Sofie E. Tollefsen"
date: "`r Sys.Date()`"
output:
  html_document:
    toc: true
    toc_float: true
---

```{r setup, include=FALSE}
knitr::opts_chunk$set(echo = TRUE)
# Setup

## The script expect file names of the form IDi_n where i is numerical patient ID and n the image index
## Eg. ID1_3 corresponds to sample 3 from patient 1

## Path of the folder containing .csv histograms for the receptor, as produced by createHDABIntensityHistograms.ijm
pname <- c("path/to/files/for/sstr1/")

## Receptor name
receptor <- c("SSTR1")

## Intensity threshold: intensities _above_ this limit are removed
intensity_threshold <- 220

## Exclude images
## List images to exclude from the analysis; eg. ID1_3 will exclude image 3 from patient 1
exclude_id <- c("ID0_0")

# Load or install required packages
if (!require('ggplot2')) install.packages('ggplot2'); library('ggplot2')
if (!require('kml')) install.packages('kml'); library('kml')
if (!require('knitr')) install.packages('knitr'); library('knitr')
if (!require('reshape2')) install.packages('reshape2'); library('reshape2')
if (!require('kableExtra')) install.packages('kableExtra'); library('kableExtra')

# Read histograms
myFiles <- list.files(path = pname, pattern = "*_histogram.csv")

df <- data.frame()
for(i in myFiles){
  if(substr(i, 1,2) == "ID"){
    tempdf   <- read.csv(paste0(pname, "/", i), sep = ";")
    tempstr  <- gsub(".vsi.tif_histogram.csv", "", i)
    if(!(tempstr %in% exclude_id)){
      tempstr  <- gsub("ID", "", tempstr)
      tempstr2 <- strsplit(tempstr, "_")
      tempstr3 <- as.numeric(tempstr2[[1]])
      tempdf$id <- tempstr3[1]
      tempdf$nr <- tempstr3[2]
      df <- rbind(df, tempdf)
    }
  }
}

# Remove background
df <- df[df$Intensity <= intensity_threshold,]
```

# Distribution of intensity

## Absolute numbers

```{r, echo=FALSE, out.width = "100%", fig.asp = .5, dpi=300,fig.align = "center"}
ggplot(df, aes(x = Intensity, y = Counts, color = factor(id), group = paste(id,nr))) + geom_line() + theme_bw() + theme(legend.position = "none")
```

# Calculate scores from Varghese 2014

```{r, echo=FALSE, out.width = "100%", fig.asp = .5, dpi=300,fig.align = "center"}

df_scores <- Reduce(rbind,lapply(unique(df$id), function(x){
  data.frame(
    id = x,
    tot_pixels = sum(df$Counts[df$id == x]),
    zone_4 = sum(df$Counts[df$id == x & df$Intensity >= 0 & df$Intensity < 61]),
    zone_3 = sum(df$Counts[df$id == x & df$Intensity >= 61 & df$Intensity < 121]),
    zone_2 = sum(df$Counts[df$id == x & df$Intensity >= 121 & df$Intensity < 181]),
    zone_1 = sum(df$Counts[df$id == x & df$Intensity >= 181])
  )
}))
df_scores <- df_scores[order(df_scores$id, decreasing = FALSE), ]
df_scores$score = (df_scores$zone_4*4 + df_scores$zone_3*3 + df_scores$zone_2*2 + df_scores$zone_1)/df_scores$tot_pixels

df_scores$receptor <- receptor

write.csv(df_scores, file = paste0(receptor, "_scores.csv"))
save(df_scores, file = paste0(receptor, "_scores.Rdata"))

kable(df_scores) %>% kable_styling(bootstrap_options = c("striped", "hover"))
```
